# Supplementary material for: Transcriptome Profiling of the Potato (Solanum tuberosum L.) Plant under Drought Stress and Water-Stimulus Conditions
Source: PLoS One. 2015 May 26;10(5):e0128041. doi: 10.1371/journal.pone.0128041 (PMC4444143; doi:10.1371/journal.pone.0128041)
Supplement: S1 Table — (XLS) [file pone.0128041.s002.xls]

## Sheet: Table S1
Table S1 Primers used for qRT-PCR.
		Primer sequence		Fragment length (bp)
Gene ID	Annotations	Forward (5′-3′)	Reverse (5′-3′)
ef1α		ATTGGAAACGGATATGCTCCA	TCCTTACCTGAACGCCTGTCA	101
PGSC0003DMG400022529	NAC domain protein	TATTCTGGGGTGGTTGGGAT	AAGGTTGTCCAGCCCCATT	164
PGSC0003DMG400023515	NAC domain protein	TTCTCCTTCTCCAACTTCCGT	CTTCATCCTCGCCTTCCAT	148
PGSC0003DMG400015342	NAC domain protein	AAGCAACGGGAACGGATAA	TGCGACAAAGCACCCATT	192
PGSC0003DMG400033043	MYB domain class transcription factor	TATCGGTCGATGAGGGTGGTA	TCTGGCTTGAAATCAGGCAAA	115
PGSC0003DMG400011633	WRKY-type transcription factor	ATGACCTAAGAACGGGGAACG	CAAAGGAAATCCGAACCCA	145
PGSC0003DMG400012912	Zinc finger homeodomain protein	TCACTTCCCTTTGCCCCTCT	CCCTGCCAGTTTCTTACCCA	159
PGSC0003DMG400006928	Zinc finger homeodomain protein	ACCTCACATGCTTTTGGCTCT	TTCTGAAACGCTTCCTCCC	116
PGSC0003DMG400023582	Zinc finger homeodomain protein	ACAGAACCTTACCACCACCTTG	TCCGCTATAATTTGGGTTGG	134
PGSC0003DMG400031256	Zinc finger homeodomain protein	CAGATTCAGAAGTTGATACCCCTC	TCTACGGCGTGTCCACCTAA	160
PGSC0003DMG401017193	Zinc finger homeodomain protein	TCTAAAGACCAGAGCGATGCC	CAGAGGTTGAACAATGGATCATAAC	124
