# Supplementary material for: Transcriptome Profiling of the Potato (Solanum tuberosum L.) Plant under Drought Stress and Water-Stimulus Conditions
Source: PLoS One. 2015 May 26;10(5):e0128041. doi: 10.1371/journal.pone.0128041 (PMC4444143; doi:10.1371/journal.pone.0128041)
Supplement: S2 Table — (XLS) [file pone.0128041.s003.xls]

## Sheet: Table S2
Table S2 The number and regulation pattern of differentially expressed genes.
Comparison group	DT vs. CT		RWT vs. CT		RWT vs. DT
Regulation type	Up-regulated	Down-regulated	Up-regulated	Down-regulated	Up-regulated	Down-regulated
Number/ratio	1227(38%)	1962(62%)	658(37%)	1139(63%)	2352(56%)	1878(44%)
Total	3189		1797		4230
