# Supplementary material for: Transcriptome Profiling of the Potato (Solanum tuberosum L.) Plant under Drought Stress and Water-Stimulus Conditions
Source: PLoS One. 2015 May 26;10(5):e0128041. doi: 10.1371/journal.pone.0128041 (PMC4444143; doi:10.1371/journal.pone.0128041)
Supplement: S3 Table — (XLS) [file pone.0128041.s004.xls]

## Sheet: Table S3
Table S3 Genes with opposite expression patterns between the comparisons DT vs. CT and RWT vs. CT.
Gene ID	Readcount DT	Readcount CT	Log2Fold change (DT/CT)	Q-value	Readcount RWT	Log2Fold change (RWT/CT)	Q-value	Blast swiss prot
PGSC0003DMG400016931	382.403	32.9246	3.5379	1.62e-70	8.71823	-1.883	0.00088154	-//-
PGSC0003DMG400027174	1528.13	158	3.2738	3.37e-264	68.1861	-1.1783	3.16e-09	Probable protein phosphatase 2C 30
PGSC0003DMG400028543	611.129	78.167	2.9668	6.03e-96	4.95899	-3.9443	8.97e-17	-//-
PGSC0003DMG400013282	934.452	134.255	2.7991	4e-138	51.5495	-1.3468	2.04e-09	Tonoplast dicarboxylate transporter
PGSC0003DMG400010051	2731.75	419.305	2.7038	0	172.005	-1.2514	3.76e-26	S-adenosylmethionine decarboxylase proenzyme
PGSC0003DMG400009556	363.902	68.522	2.4089	2.39e-45	28.5942	-1.2267	0.0002052	-//-
PGSC0003DMG400003530	2333.34	487.169	2.2599	7.92e-269	57.7882	-3.0415	2.94e-86	Abscisic acid and environmental stress-inducible protein TAS14
PGSC0003DMG400014440	374.505	79.1354	2.2426	1.07e-42	31.0337	-1.3164	1.61e-05	Dicarboxylate transporter 2.1, chloroplastic
PGSC0003DMG400030688	441.744	94.0483	2.2317	5.01e-50	22.1555	-2.0516	3.17e-11	-//-
PGSC0003DMG400002161	309.622	66.1979	2.2257	5.45e-35	6.15875	-3.392	6.56e-13	-//-
Novel06118	179.377	38.6574	2.2142	2.87e-20	14.597	-1.371	0.0049514	-//-
PGSC0003DMG400014487	5038.95	1102.59	2.1922	0	165.566	-2.7013	1.99e-175	MOUSE RING finger and CHY zinc finger domain-containing protein 1
PGSC0003DMG400008011	490.613	112.331	2.1268	3.62e-52	54.109	-1.0197	1.75e-05	-//-
PGSC0003DMG400001518	108.909	24.984	2.124	7.97e-12	4.11916	-2.5665	0.00048979	-//-
PGSC0003DMG400030891	311.848	71.8145	2.1185	4.66e-33	33.7931	-1.0534	0.00085891	Probable galactinol--sucrose galactosyltransferase 6
PGSC0003DMG400025877	232.26	57.5213	2.0136	4.38e-23	16.5966	-1.7591	7.52e-06	Anthocyanin 3&apos;-O-beta-glucosyltransferase
PGSC0003DMG400019315	242.383	60.2327	2.0087	5.36e-24	24.515	-1.2628	0.00045471	Sulfate transporter 3.1
PGSC0003DMG400008265	148.746	37.7278	1.9792	1.41e-14	10.2779	-1.842	0.00035669	Ethylene-responsive transcription factor ERF114
PGSC0003DMG400008248	189.587	49.5806	1.935	6.31e-18	13.7572	-1.8155	2.77e-05	Ethylene-responsive transcription factor ERF109
PGSC0003DMG401033888	151.059	41.4076	1.8671	1.13e-13	4.23914	-3.254	6.19e-08	Universal stress protein A-like protein
PGSC0003DMG402018475	536.298	149.71	1.8409	8.72e-47	61.0676	-1.2596	1.43e-09	Abscisic acid 8&apos;-hydroxylase 1
PGSC0003DMG400012274	284.184	80.7622	1.8151	2.08e-24	16.4367	-2.2627	8.52e-11	UDP-glucose 4-epimerase GEPI48
PGSC0003DMG400017007	147.83	42.4922	1.7987	1.02e-12	16.3567	-1.3432	0.0032864	Probable nucleolar protein 5-2
PGSC0003DMG400003522	461.074	133.248	1.7909	1.1e-38	32.7133	-1.9921	2.98e-15	Galactinol synthase 2
PGSC0003DMG400018247	99.6149	28.8962	1.7855	1.27e-08	8.19833	-1.7834	0.0035983	-//-
Novel05792	64.0101	18.9414	1.7568	1.3e-05	0	-5.6836	9.19e-05	Branched-chain-amino-acid aminotransferase 2, chloroplastic
PGSC0003DMG400016769	1070.76	317.975	1.7517	7.62e-87	152.889	-1.0223	5.4e-15	Probable WRKY transcription factor 33
PGSC0003DMG400030364	542.45	166.056	1.7078	1.9e-42	79.0239	-1.0372	3.91e-08	Probable protein phosphatase 2C 2
PGSC0003DMG400000599	285.362	88.238	1.6933	3.57e-22	29.8739	-1.5284	2.14e-07	Transcription factor bHLH47
PGSC0003DMG400023771	485.247	155.094	1.6456	5.98e-36	70.6256	-1.1008	2.91e-08	-//-
PGSC0003DMG400029153	243.561	78.4381	1.6347	5.01e-18	12.6774	-2.5952	4.43e-12	Probable sodium-coupled neutral amino acid transporter 6
PGSC0003DMG400017307	705.551	228.729	1.6251	3.16e-51	108.578	-1.0408	3.83e-11	-//-
PGSC0003DMG400014339	437.773	142.312	1.6211	9.82e-32	68.1061	-1.0291	6.05e-07	Remorin
PGSC0003DMG400024600	168.468	54.9261	1.6169	2.18e-12	12.4375	-2.1087	6.81e-07	Probable inactive poly [ADP-ribose] polymerase SRO3
PGSC0003DMG400001801	144.295	47.4502	1.6045	1.5e-10	17.2365	-1.4268	0.00082251	Pentatricopeptide repeat-containing protein At5g27460
PGSC0003DMG400002993	232.609	77.431	1.5869	1.73e-16	31.3136	-1.272	3.55e-05	Putative calcium-binding protein CML19
PGSC0003DMG400009474	416.524	140.569	1.5671	1.06e-28	58.988	-1.2187	1.28e-08	Uncharacterized WD repeat-containing protein C2A9.03
PGSC0003DMG400001960	206.866	70.1876	1.5594	2.53e-14	22.7954	-1.5884	3.02e-06	Abscisic acid 8&apos;-hydroxylase 1
PGSC0003DMG400000619	493.624	168.032	1.5547	1.5e-33	61.7074	-1.4111	1.89e-12	Methyl-CpG-binding domain-containing protein 11
PGSC0003DMG400033567	160.134	54.6549	1.5509	4.26e-11	20.4758	-1.3823	0.0003613	Protein SRG1
PGSC0003DMG400022894	1288.23	449.751	1.5182	3.23e-84	95.3806	-2.2033	1.49e-57	Linoleate 13S-lipoxygenase 3-1, chloroplastic
PGSC0003DMG400021343	139.889	50.3553	1.4741	4.86e-09	21.5956	-1.1873	0.0032924	ABC transporter G family member 22
PGSC0003DMG400010049	1450.9	526.407	1.4627	1.88e-89	246.55	-1.0602	4.99e-26	Xyloglucan glycosyltransferase 4
PGSC0003DMG400001809	169.385	61.511	1.4614	1.04e-10	15.2369	-1.9792	3.77e-07	Probable xyloglucan endotransglucosylase/hydrolase protein 30
PGSC0003DMG400028897	141.59	51.4787	1.4597	5.19e-09	20.7158	-1.2791	0.0013645	Beta-carotene hydroxylase 2, chloroplastic (Fragment)
PGSC0003DMG400005676	203.811	74.5646	1.4507	1.17e-12	25.3548	-1.5221	2.83e-06	-//-
PGSC0003DMG400011169	2046.27	752.154	1.4439	1.17e-123	322.814	-1.1862	1.73e-43	Tetraspanin-8
PGSC0003DMG400000248	264.724	97.9992	1.4336	5.03e-16	33.7931	-1.5019	5.31e-08	Homeobox-leucine zipper protein ATHB-7
PGSC0003DMG400020909	117.243	43.4605	1.4317	2.47e-07	14.637	-1.536	0.00076102	Cysteine-rich receptor-like protein kinase 36
PGSC0003DMG400005738	314.378	116.553	1.4315	6.35e-19	52.6693	-1.1119	2.25e-06	Alpha-dioxygenase 2
PGSC0003DMG400026587	82.0307	30.5231	1.4263	2.88e-05	8.15834	-1.8695	0.0016556	Two-component response regulator-like APRR2
Novel09157	139.845	52.2146	1.4213	1.48e-08	13.3173	-1.9371	5.67e-06	-//-
PGSC0003DMG400005844	1218.59	458.505	1.4102	6.87e-71	196.48	-1.1885	1.3e-26	B2 protein
PGSC0003DMG400030320	80.0672	30.2132	1.406	4.76e-05	7.51847	-1.9726	0.001109	-//-
PGSC0003DMG400003059	199.186	75.3781	1.4019	9.47e-12	32.8333	-1.1649	0.0001648	-//-
PGSC0003DMG400007713	165.24	63.3315	1.3836	1.27e-09	22.5554	-1.4553	4.34e-05	-//-
PGSC0003DMG400004284	112.879	43.2669	1.3834	9.88e-07	11.1177	-1.9263	5.6e-05	Receptor-like protein 12
Novel06304	108.516	41.64	1.3819	1.75e-06	11.2377	-1.8555	0.00013109	-//-
PGSC0003DMG400001934	164.105	63.1766	1.3772	1.71e-09	11.4777	-2.4265	3.7e-09	DNA (cytosine-5)-methyltransferase DRM2
PGSC0003DMG401017626	439.955	170.937	1.3639	2.13e-24	26.9945	-2.6286	2.03e-26	Alpha-amylase 3, chloroplastic
PGSC0003DMG400025888	138.492	54.2288	1.3527	7.22e-08	15.5568	-1.7674	1.44e-05	Methylcrotonoyl-CoA carboxylase beta chain, mitochondrial
PGSC0003DMG400021591	145.081	57.0952	1.3454	3.78e-08	20.6358	-1.4341	0.00015344	Putative glycerol-3-phosphate transporter 2
PGSC0003DMG400037362	240.725	95.6364	1.3318	5.08e-13	38.8321	-1.2662	2.82e-06	-//-
PGSC0003DMG400018004	384.715	153.274	1.3277	1.77e-20	62.4273	-1.2618	8.14e-10	Probable protein phosphatase 2C 6
PGSC0003DMG401025624	328.69	130.963	1.3276	1.51e-17	63.6271	-1.0073	3.1e-06	COBRA-like protein 7
PGSC0003DMG400026346	409.455	163.539	1.3241	1.13e-21	61.9474	-1.3664	1.27e-11	F-box protein At2g27310
PGSC0003DMG400025797	264.636	108.458	1.2869	1.65e-13	16.7166	-2.6637	4.85e-17	Ethylene-responsive transcription factor ERF109
Novel01778	74.4821	30.9492	1.267	0.00044242	9.23812	-1.7101	0.0032589	-//-
PGSC0003DMG400017643	213.105	88.5479	1.267	1.07e-10	24.795	-1.8023	4.23e-09	-//-
PGSC0003DMG401031520	79.1945	33.1571	1.2561	0.00029973	8.15834	-1.9889	0.00048758	Cytochrome P450 83B1
PGSC0003DMG401030920	322.8	136.657	1.2401	1.95e-15	30.8737	-2.112	9.67e-17	Umecyanin
PGSC0003DMG400046292	225.933	96.5273	1.2269	9.57e-11	27.8343	-1.76	1.32e-09	-//-
PGSC0003DMG400005456	687.138	294.075	1.2244	8.21e-32	91.6214	-1.6483	1.68e-26	Probable protein phosphatase 2C 63
PGSC0003DMG402018257	252.114	108.768	1.2128	1e-11	20.6758	-2.3611	4.19e-15	TMV resistance protein N
PGSC0003DMG400018942	321.316	138.865	1.2103	9.01e-15	40.5917	-1.7403	1.66e-13	Calcium-transporting ATPase 12, plasma membrane-type
PGSC0003DMG400022775	111.57	48.3024	1.2078	1.96e-05	20.9157	-1.1734	0.004712	U-box domain-containing protein 21
PGSC0003DMG400000079	4290.99	1900.8	1.1747	3.3e-185	678.982	-1.4511	2.53e-145	BAG family molecular chaperone regulator 6
PGSC0003DMG402024761	146.041	64.8422	1.1714	1.28e-06	29.554	-1.0995	0.0011832	Serine/threonine-protein phosphatase PP1
PGSC0003DMG400000332	741.025	329.866	1.1676	1.15e-31	125.255	-1.3629	4e-23	Putative nuclease HARBI1
PGSC0003DMG400024612	93.2008	41.8337	1.1557	0.0002474	13.0373	-1.6479	0.0004904	Uridine-cytidine kinase C
PGSC0003DMG400001441	209.92	94.4744	1.1518	4.78e-09	45.5507	-1.0183	0.0001159	Cyclic nucleotide-gated ion channel 2
PGSC0003DMG400011686	151.757	68.4445	1.1488	1.19e-06	10.2379	-2.7069	5.09e-11	Serpin-ZX
PGSC0003DMG400007820	264.113	119.497	1.1442	3.79e-11	34.6729	-1.751	9.53e-12	-//-
PGSC0003DMG400030680	160.833	73.054	1.1385	6.42e-07	25.7148	-1.4723	6.73e-06	-//-
PGSC0003DMG400014345	1460.15	664.962	1.1348	2.76e-59	128.854	-2.3334	8.84e-91	4-coumarate--CoA ligase-like 10
PGSC0003DMG400021895	73.5658	33.5444	1.133	0.0019267	4.63906	-2.8201	9.01e-06	TH Probable WRKY transcription factor 75
PGSC0003DMG400019351	164.803	75.2619	1.1308	5.31e-07	24.9549	-1.5585	1.62e-06	-//-
PGSC0003DMG400009599	273.974	126.314	1.117	4.25e-11	53.4691	-1.2061	1.14e-07	Phospholipase D alpha 1
PGSC0003DMG400028520	905.218	421.9	1.1014	5.71e-35	139.212	-1.5655	1.64e-35	Probable WRKY transcription factor 40
PGSC0003DMG400031120	381.53	177.832	1.1013	6.38e-15	61.7874	-1.491	3.85e-14	-//-
PGSC0003DMG400011771	2548.84	1204.15	1.0818	2.8e-95	193.721	-2.6019	1.18e-184	Amino acid permease 4
Novel01753	75.0057	35.5199	1.0784	0.0029398	9.19813	-1.9151	0.00039835	Serine/threonine-protein kinase SMG1
PGSC0003DMG400005649	249.845	118.374	1.0777	1.42e-09	32.9133	-1.8125	3.88e-12	-//-
PGSC0003DMG400011633	314.16	149.555	1.0708	8.47e-12	52.9092	-1.465	1.13e-11	Probable WRKY transcription factor 33
PGSC0003DMG400000339	420.495	200.376	1.0694	1.31e-15	8.43828	-4.5355	1.07e-45	Beta-galactosidase 1
PGSC0003DMG400005136	189.5	90.3297	1.0689	2.79e-07	35.4328	-1.316	2.98e-06	-//-
PGSC0003DMG400007665	228.202	111.13	1.0381	2.97e-08	47.9502	-1.1785	1.39e-06	Tetraketide alpha-pyrone reductase 1
PGSC0003DMG402026767	215.592	105.514	1.0309	9.74e-08	37.1924	-1.4703	2.3e-08	Delta-1-pyrroline-5-carboxylate synthase
PGSC0003DMG400024703	1028.61	504.754	1.027	3.63e-35	226.434	-1.1224	4.9e-27	-//-
PGSC0003DMG400025160	217.687	107.877	1.0129	1.39e-07	34.313	-1.6185	1.2e-09	Cold-regulated 413 plasma membrane protein 2
PGSC0003DMG400003655	165.807	82.6215	1.0049	7.86e-06	22.9953	-1.8111	1.46e-08	Aspartic proteinase-like protein 1
PGSC0003DMG400025931	195.39	97.5732	1.0018	9.73e-07	14.557	-2.7107	1.31e-15	Guanine nucleotide-binding protein alpha-2 subunit
PGSC0003DMG400002479	149.226	298.801	-1.0017	1.32e-12	1165.16	1.9974	9.56e-106	Alpha-1,4 glucan phosphorylase L-1 isozyme, chloroplastic/amyloplastic
PGSC0003DMG400027532	60.7376	122.286	-1.0096	1.63e-05	256.068	1.1004	9.46e-09	60S ribosomal protein L30
PGSC0003DMG400007707	61.9594	124.881	-1.0112	1.24e-05	261.227	1.0988	6.74e-09	60S ribosomal protein L13a-4
PGSC0003DMG400008079	56.9852	115.004	-1.013	3.04e-05	258.187	1.2008	2.62e-10	60S ribosomal protein L12
PGSC0003DMG400006896	39.5754	80.7622	-1.0291	0.00063053	212.397	1.4291	1.73e-11	Mitochondrial outer membrane protein porin of 34 kDa
PGSC0003DMG400028127	307.135	635.02	-1.0479	3.01e-28	1248.47	1.0094	1.93e-35	5-methyltetrahydropteroyltriglutamate--homocysteine methyltransferase
PGSC0003DMG400023359	40.5354	84.597	-1.0614	0.00029578	233.472	1.4987	1.26e-13	Isopentenyl-diphosphate Delta-isomerase I
PGSC0003DMG402015759	107.687	225.863	-1.0686	1.37e-10	514.535	1.2219	6.13e-21	60S ribosomal protein L13a-4
Novel02944	74.6567	158.464	-1.0858	9.55e-08	392	1.3408	7.61e-19	Induced stolen tip protein TUB8 (Fragment)
PGSC0003DMG400025324	179.508	390.176	-1.1201	2.59e-19	764.364	1.0042	1.59e-21	40S ribosomal protein S15a
PGSC0003DMG400031084	65.7991	143.048	-1.1204	2.33e-07	804.076	2.5249	7.04e-100	Glucose-1-phosphate adenylyltransferase small subunit, chloroplastic/amyloplastic
PGSC0003DMG400012101	121.344	264.52	-1.1243	2.77e-13	529.052	1.0341	8.07e-16	60S ribosomal protein L35a-3
PGSC0003DMG400027363	32.4196	71.2334	-1.1357	0.00052133	150.489	1.1131	2.18e-05	Histone H2B
PGSC0003DMG400017433	426.08	941.141	-1.1433	1.23e-47	2369.04	1.3659	1.48e-117	Glyceraldehyde-3-phosphate dehydrogenase, cytosolic (Fragment)
PGSC0003DMG400024719	118.203	261.151	-1.1436	1.89e-13	513.216	1.0088	1.21e-14	60S ribosomal protein L22-2
PGSC0003DMG400026360	41.9317	92.8475	-1.1468	3.98e-05	214.036	1.239	4.35e-09	Ferredoxin-3, chloroplastic
PGSC0003DMG400025305	101.142	223.965	-1.1469	1.19e-11	504.777	1.2065	4.4e-20	40S ribosomal protein S26-3
PGSC0003DMG400008752	576.92	1316.4	-1.1902	1.09e-70	3240.34	1.3336	1.88e-154	Tubulin alpha-1 chain
PGSC0003DMG402003479	22.5148	51.5174	-1.1942	0.0029787	103.179	1.0361	0.0022642	-//-
PGSC0003DMG400002541	66.41	152.848	-1.2026	1.19e-08	307.937	1.0446	1.67e-09	60S ribosomal protein L37-3
PGSC0003DMG400027014	25.0019	57.8312	-1.2098	0.0012161	124.095	1.1356	0.00011585	Probable LL-diaminopimelate aminotransferase, chloroplastic
Novel08110	74.6567	175.237	-1.231	3.53e-10	352.888	1.044	7.74e-11	-//-
PGSC0003DMG400027745	101.36	242.132	-1.2563	2.56e-14	523.414	1.1463	5.64e-19	Triosephosphate isomerase, cytosolic
PGSC0003DMG400031364	48.084	115.624	-1.2658	3.73e-07	370.845	1.7155	9.67e-27	Adenosine kinase 2
PGSC0003DMG400019872	22.0348	53.028	-1.267	0.0013796	107.298	1.0509	0.0014073	5&apos;-adenylylsulfate reductase 3, chloroplastic
PGSC0003DMG400028271	38.4846	92.77	-1.2694	7.19e-06	204.158	1.1721	7.15e-08	60S ribosomal protein L24
PGSC0003DMG400023978	21.1185	51.5949	-1.2887	0.0014027	130.573	1.3737	9.86e-07	Diphosphomevalonate decarboxylase
Novel04183	34.2958	83.861	-1.29	1.79e-05	168.686	1.0424	2.46e-05	60S ribosomal protein L29-1
PGSC0003DMG400004962	109.607	268.626	-1.2933	1.62e-16	619.914	1.2406	6.58e-26	Tubulin alpha-3 chain
PGSC0003DMG400016402	163.625	403.385	-1.3018	7.28e-25	921.173	1.2254	1.36e-37	Sterol 14-demethylase
PGSC0003DMG400033080	51.8801	128.522	-1.3088	2.9e-08	267.506	1.0917	5.36e-09	60S ribosomal protein L34
PGSC0003DMG400029247	63.2247	156.683	-1.3093	5.62e-10	1049.79	2.7783	3.26e-146	Patatin-2-Kuras 3
PGSC0003DMG400004696	24.4783	60.6976	-1.3101	0.00034252	145.61	1.2965	8.8e-07	ATP-citrate synthase beta chain protein 1
PGSC0003DMG400003368	104.764	265.334	-1.3407	3.47e-17	623.633	1.267	4.75e-27	60S ribosomal protein L12
PGSC0003DMG401002397	57.7706	147.347	-1.3508	7.95e-10	315.736	1.1336	2.6e-11	40S ribosomal protein S30
PGSC0003DMG400030196	18.3696	47.489	-1.3703	0.0013445	111.737	1.2685	4.24e-05	Nuclear transport factor 2
PGSC0003DMG400035337	44.6369	116.979	-1.3899	3.29e-08	240.471	1.0737	7.15e-08	60S ribosomal protein L26-1
PGSC0003DMG400014695	52.4037	137.664	-1.3934	1.3e-09	323.174	1.2653	4.53e-14	60S ribosomal protein L23
PGSC0003DMG400018180	114.843	304.766	-1.408	4.33e-21	696.898	1.2273	1.49e-28	60S ribosomal protein L27a-3
PGSC0003DMG400025121	24.1292	64.4548	-1.4175	6.97e-05	214.836	1.771	2.4e-16	6-phosphogluconate dehydrogenase, decarboxylating 3
PGSC0003DMG400018373	42.6298	114.771	-1.4288	2.28e-08	230.193	1.0382	4.24e-07	-//-
PGSC0003DMG400025721	19.5914	52.7956	-1.4302	0.00038106	131.573	1.3515	1.33e-06	-//-
PGSC0003DMG400030359	47.9531	131.815	-1.4588	8.14e-10	261.547	1.0227	8.4e-08	Probable pyridoxal biosynthesis protein PDX1
PGSC0003DMG400023394	21.9476	60.3877	-1.4602	8.74e-05	130.134	1.1418	6.51e-05	40S ribosomal protein S17
Novel07158	46.3823	129.374	-1.4799	7.89e-10	259.387	1.0377	5.95e-08	-//-
PGSC0003DMG400021927	51.8801	145.062	-1.4834	5.24e-11	341.97	1.2713	5.4e-15	40S ribosomal protein S28
PGSC0003DMG400012238	72.0387	205.992	-1.5157	6.51e-16	459.946	1.193	5.96e-18	Ubiquitin-60S ribosomal protein L40
PGSC0003DMG400029788	21.9912	64.6098	-1.5548	1.68e-05	192.801	1.6114	1.08e-12	Farnesyl pyrophosphate synthase 1
PGSC0003DMG400022851	15.8389	46.5981	-1.5568	0.00039908	140.771	1.6291	1.65e-09	Rapid alkalinization factor
PGSC0003DMG400010661	58.8178	173.145	-1.5577	6.07e-14	417.435	1.3037	4.27e-19	Acyl carrier protein 1, chloroplastic
PGSC0003DMG400005232	24.9146	73.8287	-1.5672	2.84e-06	157.288	1.1253	1.02e-05	Peptidyl-prolyl cis-trans isomerase CYP20-2, chloroplastic
PGSC0003DMG400009219	11.9119	36.1396	-1.6012	0.0019455	80.4636	1.1889	0.0021246	Dihydrolipoyllysine-residue acetyltransferase component of pyruvate dehydrogenase complex, mitochondrial
PGSC0003DMG400010145	15.2717	47.1791	-1.6273	0.0002141	207.798	2.1731	3.1e-21	Cysteine protease inhibitor 1
PGSC0003DMG400019764	44.7242	138.671	-1.6325	5.63e-12	279.623	1.0459	1.11e-08	60S ribosomal protein L44
PGSC0003DMG400006093	24.4783	76.8113	-1.6498	6.16e-07	165.886	1.1449	3.35e-06	Auxin-responsive protein IAA14
PGSC0003DMG400032528	12.0428	38.0764	-1.6607	0.00095323	99.0199	1.4129	1.98e-05	-//-
Novel07762	17.1479	54.3063	-1.6631	4.09e-05	215.836	2.0248	5.46e-20	Tropinone reductase homolog At1g07440
PGSC0003DMG400016477	22.733	72.0469	-1.6641	1.3e-06	229.233	1.7039	2.01e-16	5&apos;-adenylylsulfate reductase 3, chloroplastic
PGSC0003DMG400021831	27.8381	88.8578	-1.6744	4.29e-08	177.484	1.0322	1.7e-05	Inositol-3-phosphate synthase
PGSC0003DMG400007562	13.2645	42.8408	-1.6914	0.00031266	87.5822	1.0658	0.0046255	Subtilisin-like protease
PGSC0003DMG400000231	44.3751	144.752	-1.7058	3.22e-13	313.256	1.1479	1.76e-11	Protein Aspartic Protease In Guard Cell 1
PGSC0003DMG400020553	33.5977	110.588	-1.7188	2.7e-10	270.785	1.3261	7.74e-13	-//-
PGSC0003DMG400011088	10.9956	36.2558	-1.7213	0.00095857	126.934	1.8419	2.37e-10	Tubulin beta-2 chain
PGSC0003DMG400009672	18.0642	60.6201	-1.7467	5.41e-06	493.06	3.058	5.37e-76	Outer envelope pore protein 16, chloroplastic
PGSC0003DMG400024588	12.6973	42.802	-1.7532	0.00020828	108.658	1.3781	1.09e-05	Nucleobase-ascorbate transporter 8
PGSC0003DMG400031812	16.0134	54.6936	-1.7721	1.48e-05	107.258	1.0057	0.0025824	Blue-light photoreceptor PHR2
Novel03237	160.44	548.834	-1.7743	7.25e-52	1125.97	1.0708	8.57e-36	Induced stolen tip protein TUB8 (Fragment)
PGSC0003DMG400012156	11.9555	42.7633	-1.8387	0.0001183	102.539	1.2958	7.13e-05	Probable polygalacturonase
PGSC0003DMG400000897	8.46487	31.0654	-1.8757	0.0012902	71.6654	1.2401	0.0027906	LysM domain-containing GPI-anchored protein 1
PGSC0003DMG400001320	8.68304	32.1112	-1.8868	0.00096463	144.171	2.2007	4.8e-15	Tubulin alpha-1 chain
PGSC0003DMG400012809	7.54857	28.6638	-1.925	0.0017892	188.642	2.7524	5.95e-26	CBS domain-containing protein CBSX5
PGSC0003DMG400002387	12.8282	48.7285	-1.9254	1.63e-05	133.493	1.488	7.94e-08	Probable caffeoyl-CoA O-methyltransferase At4g26220
PGSC0003DMG400015162	10.0793	38.4637	-1.9321	0.000175	116.136	1.6283	6.87e-08	Probable inactive receptor kinase At2g26730
PGSC0003DMG400019963	15.3153	59.0707	-1.9475	1.17e-06	190.321	1.722	6.77e-14	-//-
PGSC0003DMG400021550	18.5005	72.6666	-1.9737	3.37e-08	191.561	1.4325	1.97e-10	Adenosine kinase 2
PGSC0003DMG400019383	9.5557	37.9214	-1.9886	0.00014249	88.502	1.2568	0.00047421	Delta(8)-fatty-acid desaturase
PGSC0003DMG400010146	48.2149	191.428	-1.9893	4.16e-21	762.645	2.0283	1.08e-70	Cysteine protease inhibitor 8 (Fragment)
PGSC0003DMG400012564	6.37047	25.4101	-1.9959	0.0029014	86.7024	1.8048	5.78e-07	3-hydroxyacyl-[acyl-carrier-protein] dehydratase FabZ
PGSC0003DMG400008584	10.2538	44.855	-2.1291	9.9e-06	94.7807	1.1134	0.0015644	-//-
PGSC0003DMG400018641	46.8622	207.27	-2.145	5.18e-25	560.566	1.4695	2.01e-31	24-methylenesterol C-methyltransferase 2
PGSC0003DMG400000689	16.2752	72.2793	-2.1509	5.15e-09	235.552	1.7385	2.15e-17	Glucan endo-1,3-beta-glucosidase 3
PGSC0003DMG400000432	11.781	52.6794	-2.1608	9.66e-07	159.887	1.6358	7.86e-11	Zeatin O-glucosyltransferase
PGSC0003DMG400025080	12.7409	57.1727	-2.1659	2.73e-07	123.975	1.1507	9.19e-05	Dynamin-related protein 4C
PGSC0003DMG402015689	5.41054	24.6741	-2.1892	0.0016876	91.6214	1.9268	4.61e-08	Protein RSI-1
PGSC0003DMG400015745	59.1668	272.848	-2.2052	6.31e-34	559.486	1.0701	7.76e-18	Serine hydroxymethyltransferase 1
PGSC0003DMG400012567	8.07217	38.0376	-2.2364	3.31e-05	89.2618	1.2647	0.00039955	Non-specific lipid-transfer protein-like protein At5g64080
PGSC0003DMG400000081	11.8683	56.243	-2.2446	1.81e-07	133.093	1.2768	4.51e-06	F-box/kelch-repeat protein At3g61590
PGSC0003DMG400012141	13.3518	64.1062	-2.2634	1.61e-08	164.127	1.3904	1.49e-08	Probable phosphatidylinositol 4-kinase type 2-beta At1g26270
PGSC0003DMG400013815	15.5771	76.2302	-2.2909	3.56e-10	202.279	1.442	4.04e-11	Nitrate transporter 1.1
PGSC0003DMG400031792	7.89764	39.0448	-2.3056	1.67e-05	144.891	1.9259	1.45e-12	Endoglucanase 17
PGSC0003DMG400025757	8.59577	43.0732	-2.3251	4.58e-06	130.573	1.6341	6.91e-09	-//-
PGSC0003DMG400021264	12.9591	65.5007	-2.3375	5.25e-09	157.688	1.3016	2.3e-07	Phosphoenolpyruvate carboxylase
PGSC0003DMG400009511	6.2832	31.7626	-2.3378	0.00012203	475.223	3.9373	2.59e-91	Aspartic protease inhibitor 8
PGSC0003DMG400030431	16.5807	87.5408	-2.4005	3.09e-12	352.568	2.044	5.22e-33	Tubulin beta-2 chain
PGSC0003DMG400023708	3.97063	21.2654	-2.4211	0.0020995	61.2675	1.5607	0.00046041	Actin-66 (Fragment)
PGSC0003DMG400026189	12.0864	67.7473	-2.4868	6.26e-10	317.615	2.2631	3.21e-34	Xyloglucan endotransglucosylase/hydrolase protein 9
PGSC0003DMG400028354	3.97063	22.5437	-2.5053	0.0010822	57.2683	1.3791	0.0035564	-//-
PGSC0003DMG400032084	8.15944	46.3656	-2.5065	5.23e-07	112.817	1.317	1.79e-05	-//-
PGSC0003DMG400000678	109.956	643.115	-2.5482	7.17e-94	3513.37	2.4838	0	Fruit-specific protein
PGSC0003DMG400026455	5.93414	35.0938	-2.5641	1.47e-05	97.1402	1.503	7.07e-06	Probable peptide transporter At1g52190
PGSC0003DMG400000420	10.952	64.8809	-2.5666	7.64e-10	141.411	1.1581	1.91e-05	Histone H2B.2
PGSC0003DMG400006856	5.58507	34.0867	-2.6096	1.66e-05	103.059	1.6303	4.71e-07	-//-
PGSC0003DMG400024748	23.6929	145.837	-2.6218	4.17e-22	312.656	1.1343	3.24e-11	Histone H2A.1
PGSC0003DMG400021658	7.63584	47.5277	-2.6379	1.53e-07	133.733	1.5266	3.59e-08	Probable polygalacturonase SV=1//6.66566e-11
PGSC0003DMG400013434	4.7124	29.7097	-2.6564	6.01e-05	77.7842	1.4226	0.00021773	Non-specific lipid-transfer protein-like protein At2g13820
PGSC0003DMG400028801	3.44703	22.2338	-2.6893	0.00069386	57.6683	1.4091	0.0026643	Probable inactive receptor kinase At1g48480
PGSC0003DMG400033112	13.8754	93.9708	-2.7597	3.98e-15	224.954	1.2934	2.9e-10	Heavy metal-associated isoprenylated plant protein 26
PGSC0003DMG400018856	10.6029	73.2089	-2.7876	5.38e-12	151.289	1.0813	3.83e-05	-//-
PGSC0003DMG400012838	54.629	380.105	-2.7987	3.75e-61	945.568	1.3489	9.58e-46	Non-specific lipid-transfer protein 2
PGSC0003DMG400027736	8.15944	56.8241	-2.8	1.89e-09	173.605	1.6453	7.78e-12	Histone H4 SV=2//4.35584e-50
PGSC0003DMG400007159	16.4061	116.437	-2.8272	4.17e-19	234.672	1.0452	2.54e-07	Histone H2B.1
PGSC0003DMG400006448	5.84687	41.64	-2.8322	3.94e-07	92.2612	1.1819	0.00083634	Caffeoyl-CoA O-methyltransferase
PGSC0003DMG400014408	6.89407	50.704	-2.8787	1.07e-08	179.643	1.8591	9.95e-15	Fasciclin-like arabinogalactan protein 1
PGSC0003DMG400021877	7.63584	58.8383	-2.9459	3.13e-10	207.918	1.8553	5.74e-17	Brassinosteroid-regulated protein BRU1
PGSC0003DMG400007948	2.2253	18.554	-3.0597	0.001047	51.3895	1.5038	0.0027633	Probable inactive receptor kinase At5g67200
PGSC0003DMG400005021	4.4506	37.3792	-3.0702	6.41e-07	79.4238	1.1214	0.0046767	Glucan endo-1,3-beta-glucosidase 11
PGSC0003DMG400026132	2.8798	25.6812	-3.1567	4.93e-05	62.0674	1.3072	0.0038462	Serine/threonine protein phosphatase 2A 57 kDa regulatory subunit B&apos; iota isoform
Novel01566	5.54144	56.2043	-3.3423	6.86e-11	324.214	2.5623	6.27e-41	Tetraketide alpha-pyrone reductase 1
PGSC0003DMG400008749	30.2379	324.714	-3.4247	1.73e-62	2084.9	2.7168	1.07e-283	Patatin group A-3
PGSC0003DMG400016221	10.0793	108.303	-3.4256	5.22e-21	215.796	1.0287	1.44e-06	14-3-3-like protein 16R
PGSC0003DMG400030771	3.2725	37.108	-3.5033	1.32e-07	220.515	2.6052	1.99e-28	Alcohol dehydrogenase 2
PGSC0003DMG400028331	2.79253	31.6851	-3.5042	1.42e-06	82.5032	1.4147	0.00013592	Zeatin O-glucosyltransferase
PGSC0003DMG400029569	15.9262	182.209	-3.5161	7.5e-36	439.631	1.3048	4e-20	14 kDa proline-rich protein DC2.15
PGSC0003DMG400018916	10.2975	132.551	-3.6862	4.79e-27	556.887	2.1049	2.35e-54	Polyphenol oxidase D, chloroplastic
PGSC0003DMG400027617	1.0472	13.6347	-3.7027	0.002989	103.939	2.9645	1.39e-15	21 kDa protein
PGSC0003DMG400006394	1.09083	15.6102	-3.839	0.0010235	45.3108	1.5715	0.0038979	Transcription factor bHLH93
PGSC0003DMG402014186	1.48353	22.1563	-3.9006	4.39e-05	58.3481	1.4311	0.0020422	Probable inactive receptor kinase At1g48480
PGSC0003DMG400011749	1.35263	22.7761	-4.0737	2.48e-05	83.9429	1.916	2.37e-07	Soyasapogenol B glucuronide galactosyltransferase
PGSC0003DMG400011752	10.8211	184.998	-4.0956	3.5e-40	458.907	1.3448	4e-22	Cellulose synthase-like protein G1
PGSC0003DMG401001384	2.83617	51.2075	-4.1743	1.69e-11	392.68	2.973	9.67e-59	Protein GAST1
PGSC0003DMG400014104	15.4898	285.825	-4.2057	7.12e-63	1781.64	2.6741	7.15e-238	Patatin-2-Kuras 3
PGSC0003DMG400013537	33.7286	626.537	-4.2154	5.98e-138	1445.99	1.2407	2.1e-60	36.4 kDa proline-rich protein
PGSC0003DMG400012749	5.6287	105.088	-4.2226	2.63e-23	235.392	1.1976	2.2e-09	Fasciclin-like arabinogalactan protein 8
PGSC0003DMG400011751	14.7044	407.53	-4.7926	1.33e-94	887.939	1.1577	1.11e-32	Hyoscyamine 6-dioxygenase
PGSC0003DMG402017090	4.8433	139.368	-4.8468	1.42e-32	656.226	2.2694	5.02e-71	Patatin-12
PGSC0003DMG400002487	1.39627	41.059	-4.8781	6.97e-10	91.5814	1.1915	0.00079134	Putative lipid-transfer protein DIR1
PGSC0003DMG400006201	0	22.4662	-4.9206	1.18e-05	56.4285	1.3628	0.0044259	-//-
PGSC0003DMG400031240	0	12.6276	-5.007	0.0019532	43.5911	1.8216	0.0010031	Ubiquitin-conjugating enzyme E2 19
PGSC0003DMG400016176	0	19.9097	-5.0265	4.24e-05	76.5044	1.9762	4.97e-07	-//-
PGSC0003DMG400030927	0	21.9239	-5.066	1.44e-05	61.7474	1.528	0.00057797	Non-symbiotic hemoglobin 1
PGSC0003DMG400001119	0	21.1105	-5.2179	2.07e-05	63.2271	1.6167	0.00020833	Histone H3.2
PGSC0003DMG400005748	1.61443	66.7789	-5.3703	4.09e-16	148.25	1.1847	6.48e-06	Thaumatin-like protein
PGSC0003DMG400031877	2.00713	85.3329	-5.4099	1.65e-20	593.719	2.8327	2.34e-84	Fruit-specific protein
PGSC0003DMG400022836	0	32.3049	-5.6252	4.76e-08	101.019	1.6789	3.11e-07	Histone H3.2
PGSC0003DMG401019533	1.22173	67.941	-5.7973	1.91e-16	235.832	1.8295	7.85e-19	Gibberellin-regulated protein 6
PGSC0003DMG400006162	0	16.2299	-5.954	0.00026296	129.814	3.0338	6.88e-20	Fruit-specific protein
PGSC0003DMG400002523	0	30.2132	-6.1136	1.57e-07	114.577	1.9572	3.15e-10	Acid phosphatase 1
PGSC0003DMG400008381	0	27.9666	-6.3241	5.7e-07	83.3031	1.6088	1.19e-05	-//-
PGSC0003DMG400002046	1.00357	80.646	-6.3284	2.93e-19	219.075	1.4759	1.75e-12	Aspartic proteinase nepenthesin-1
PGSC0003DMG400015525	0	57.9474	-6.3751	6.44e-14	125.734	1.1517	7.87e-05	Histone H4 SV=2//6.0687e-47
PGSC0003DMG400017152	0	34.1642	-6.4429	2.28e-08	92.3012	1.468	2.11e-05	Vegetative storage protein 1
PGSC0003DMG400025246	0	26.882	-6.4596	1.09e-06	85.5826	1.7048	2.52e-06	Histone H3.2
PGSC0003DMG400020481	0	31.6851	-6.6968	1.03e-07	118.456	1.9366	2.08e-10	14 kDa proline-rich protein DC2.15
PGSC0003DMG400014850	0	31.4915	-6.9104	1.38e-07	248.469	3.0141	1.11e-37	14 kDa proline-rich protein DC2.15
PGSC0003DMG400013680	0	11.5817	-7.0522	0.0040306	75.9845	2.748	1.43e-10	Probable pectinesterase/pectinesterase inhibitor 12
PGSC0003DMG400018917	0	15.8038	-7.5006	0.00062015	155.488	3.3326	4.43e-26	Polyphenol oxidase A, chloroplastic
PGSC0003DMG400027019	0	39.9357	-7.5161	4.15e-09	235.952	2.5968	2.7e-30	BURP domain-containing protein 14
PGSC0003DMG400026540	0	125.346	-7.9032	8.35e-27	252.109	1.0422	8.43e-08	Uncharacterized protein At5g22580
PGSC0003DMG400037894	0	34.0867	-8.6096	4.36e-07	180.483	2.4387	1.8e-21	Protein ASPARTIC PROTEASE IN GUARD CELL 1
PGSC0003DMG400008444	0	95.0554	-9.0891	6.52e-18	928.331	3.3219	1.63e-155	-//-
PGSC0003DMG400005273	0	36.527	-9.7093	1.26e-06	238.871	2.7433	1.07e-32	Peroxidase 3
