# Supplementary material for: Transcriptome Profiling of the Potato (Solanum tuberosum L.) Plant under Drought Stress and Water-Stimulus Conditions
Source: PLoS One. 2015 May 26;10(5):e0128041. doi: 10.1371/journal.pone.0128041 (PMC4444143; doi:10.1371/journal.pone.0128041)
Supplement: S4 Table — (XLS) [file pone.0128041.s005.xls]

## Sheet: Table S4
Table S4 Differentially expressed genes related to starch synthesis and accumulation and tuber formation.
Gene ID	Readcount DT	Readcount CT	Log2Fold change (DT/CT)	Q-value	Readcount RWT	Log2Fold change (RWT/CT)	Q-value	Blast swiss prot
PGSC0003DMG400027211	54.6726	19.1738	1.5117	0.0005398	\	\	\	Phytochrome B
PGSC0003DMG400012111	104.371	39.6258	1.3972	2.336e-06	1346.25	5.1205	6.3e-296	Granule-bound starch synthase 1, chloroplastic/amyloplastic
PGSC0003DMG400022894	1288.23	449.751	1.5182	3.232e-84	95.3806	-2.2033	1.49e-57	Linoleate 13S-lipoxygenase 3-1, chloroplastic
PGSC0003DMG400020999	469.975	1207.52	-1.3614	5.481e-79	555.367	-1.0864	9.19e-62	Linoleate 9S-lipoxygenase 6 (Fragment)
Novel08786	27.7944	215.947	-2.9578	1.036e-36	41.4316	-2.3478	1.18e-29	Probable linoleate 9S-lipoxygenase 3
PGSC0003DMG400032155	0	17.392	-4.8314	0.0001772	\	\	\	Linoleate 13S-lipoxygenase 2-1, chloroplastic
PGSC0003DMG400028182	25.6128	153.235	-2.5808	7.824e-23	32.5134	-2.2025	1.17e-19	Aquaporin TIP1-1
PGSC0003DMG400007134	180.031	2881.41	-4.0005	0	\	\	\	Probable aquaporin TIP1-1
PGSC0003DMG400011875	6.63227	112.099	-4.0791	2.129e-24	\	\	\	Probable aquaporin TIP-type RB7-5A
PGSC0003DMG400009021	60.7813	142.157	-1.2258	2.675e-08	12.7574	-3.444	8.46e-28	Gibberellin 2-beta-dioxygenase 2
PGSC0003DMG400026762	4.01427	25.9524	-2.6927	0.0001917	\	\	\	Gibberellin 2-beta-dioxygenase 8
PGSC0003DMG400002068	2.18167	27.5018	-3.656	6.09e-06	0	-5.3915	9.56e-07	Gibberellin 2-beta-dioxygenase 8
PGSC0003DMG400001249	0	14.9517	-4.2507	0.0009201	\	\	\	Gibberellin 20 oxidase 2
PGSC0003DMG401019533	1.22173	67.941	-5.7973	1.91e-16	235.832	1.8295	7.85e-19	Gibberellin-regulated protein 6
PGSC0003DMG400033044	0	30.9492	-8.4703	1.4e-06	8.59825	-1.8137	0.0019574	Gibberellin-regulated protein 6
PGSC0003DMG400005698	0	17.0046	-8.6063	0.0008185	0	-7.6979	0.0006312	Gibberellin 3-beta-dioxygenase 3
