# Supplementary material for: Transcriptome Profiling of the Potato (Solanum tuberosum L.) Plant under Drought Stress and Water-Stimulus Conditions
Source: PLoS One. 2015 May 26;10(5):e0128041. doi: 10.1371/journal.pone.0128041 (PMC4444143; doi:10.1371/journal.pone.0128041)
Supplement: S5 Table — (XLS) [file pone.0128041.s006.xls]

## Sheet: Table S5
Table S5 qRT-PCR verification data.
		RNA-seq					QPCR
Gene ID	Annotations	Readcount DT	Readcount CT	Readcount RWT	Log2Fold change(DT/CT)	Log2Fold change(RWT/CT)	CT	DT	RWT
PGSC0003DMG400022529	NAC domain protein	14.0063	6.46872	7.67844	1.1145	0.28143	1	2.52804	0.730152
PGSC0003DMG400015342	NAC domain protein	103.629	22.6212	9.91798	2.1957	-1.1555	1	8.15475	0.235977
PGSC0003DMG400023515	NAC domain protein	6.63227	4.68692	8.87819	0.50086	0.95573	1	1.7038	1.08005
PGSC0003DMG400033043	MYB domain class transcription factor	3.927	11.6592	3.79923	-1.57	-1.5836	1	0.33557	0.126622
PGSC0003DMG400011633	WRKY-type transcription factor	314.16	149.555	52.9092	1.0708	-1.465	1	1.38697	0.617904
PGSC0003DMG400012912	Zinc finger homeodomain protein	25.3073	60.2327	62.4673	-1.251	0.086654	1	0.34105	0.406679
PGSC0003DMG400006928	Zinc finger homeodomain protein	13.6136	17.818	15.6368	-0.38829	-0.15429	1	0.712422	0.408291
PGSC0003DMG400031256	Zinc finger homeodomain protein	14.0936	16.656	15.5568	-0.241	-0.064393	1	0.886185	0.249404
PGSC0003DMG401017193	Zinc finger homeodomain protein	13.7445	5.84897	5.43889	1.2326	-0.070768	1	2.21878	0.338743
PGSC0003DMG400023582	Zinc finger homeodomain protein	3.22887	3.67981	9.99797	-0.1886	1.4761	1	1.23477	1.22071
