# Supplementary material for: Transcriptome Profiling of the Potato (Solanum tuberosum L.) Plant under Drought Stress and Water-Stimulus Conditions
Source: PLoS One. 2015 May 26;10(5):e0128041. doi: 10.1371/journal.pone.0128041 (PMC4444143; doi:10.1371/journal.pone.0128041)
Supplement: S6 Table — (XLS) [file pone.0128041.s007.xls]

## Sheet: Table S6
Table S6 Genes of the same GO annotation items with opposite differential expression patterns between comparison groups DT vs. CT and RWT vs. CT
GO accession	Description	Gene ID	Readcount DT	Readcount CT	Log2 Fold change (DT/CT)	qvalue	Readcount RWT	Log2 Fold change (RWT/CT)	qvalue	Blast swiss prot
GO:0005975	Carbohydrate metabolic process	PGSC0003DMG400000339	420.495	200.376	1.0694	1.31e-15	8.43828	-4.5355	1.07e-45	Beta-galactosidase 1
		PGSC0003DMG400001809	169.385	61.511	1.4614	1.04e-10	15.2369	-1.9792	3.77e-07	Probable xyloglucan endotransglucosylase/hydrolase protein 30
		PGSC0003DMG400012274	284.184	80.7622	1.8151	2.08e-24	16.4367	-2.2627	8.52e-11	UDP-glucose 4-epimerase GEPI48
		PGSC0003DMG400031084	65.7991	143.048	-1.1204	2.33e-07	804.076	2.5249	7.04e-100	Glucose-1-phosphate adenylyltransferase small subunit, chloroplastic/amyloplastic
		PGSC0003DMG400025121	24.1292	64.4548	-1.4175	6.97e-05	214.836	1.771	2.4e-16	6-phosphogluconate dehydrogenase, decarboxylating 3
		PGSC0003DMG400021831	27.8381	88.8578	-1.6744	4.29e-08	177.484	1.0322	1.7e-05	Inositol-3-phosphate synthase
		PGSC0003DMG400000689	16.2752	72.2793	-2.1509	5.15e-09	235.552	1.7385	2.15e-17	Glucan endo-1,3-beta-glucosidase 3
		PGSC0003DMG400027745	101.36	242.132	-1.2563	2.56e-14	523.414	1.1463	5.64e-19	Triosephosphate isomerase, cytosolic
		PGSC0003DMG400002479	149.226	298.801	-1.0017	1.32e-12	1165.16	1.9974	9.56e-106	Alpha-1,4 glucan phosphorylase L-1 isozyme, chloroplastic/amyloplastic
		PGSC0003DMG400031812	16.0134	54.6936	-1.7721	1.48e-05	107.258	1.0057	0.0025824	Blue-light photoreceptor PHR2
		PGSC0003DMG400004696	24.4783	60.6976	-1.3101	0.00034252	145.61	1.2965	8.8e-07	ATP-citrate synthase beta chain protein 1
		PGSC0003DMG400021877	7.63584	58.8383	-2.9459	3.13e-10	207.918	1.8553	5.74e-17	Brassinosteroid-regulated protein BRU1
		PGSC0003DMG400005021	4.4506	37.3792	-3.0702	6.41e-07	79.4238	1.1214	0.0046767	Glucan endo-1,3-beta-glucosidase 11
		PGSC0003DMG400026189	12.0864	67.7473	-2.4868	6.26e-10	317.615	2.2631	3.21e-34	Xyloglucan endotransglucosylase/hydrolase protein 9
		PGSC0003DMG400011752	10.8211	184.998	-4.0956	3.5e-40	458.907	1.3448	4e-22	Cellulose synthase-like protein G1
		PGSC0003DMG400030359	47.9531	131.815	-1.4588	8.14e-10	261.547	1.0227	8.4e-08	Probable pyridoxal biosynthesis protein PDX1
		PGSC0003DMG400015162	10.0793	38.4637	-1.9321	0.000175	116.136	1.6283	6.87e-08	Probable inactive receptor kinase At2g26730
		PGSC0003DMG400031792	7.89764	39.0448	-2.3056	1.67e-05	144.891	1.9259	1.45e-12	Endoglucanase 17
		PGSC0003DMG400017433	426.08	941.141	-1.1433	1.23e-47	2369.04	1.3659	1.48e-117	Glyceraldehyde-3-phosphate dehydrogenase, cytosolic (Fragment)
		PGSC0003DMG400021658	7.63584	47.5277	-2.6379	1.53e-07	133.733	1.5266	3.59e-08	Probable polygalacturonase
		PGSC0003DMG400012156	11.9555	42.7633	-1.8387	0.0001183	102.539	1.2958	7.13e-05	Probable polygalacturonase
GO:0044723	Single-organism carbohydrate metabolic process	PGSC0003DMG400012274	284.184	80.7622	1.8151	2.0845e-24	16.4367	-2.2627	8.5184e-11	UDP-glucose 4-epimerase GEPI48
		PGSC0003DMG400031812	16.0134	54.6936	-1.7721	1.4818e-05	107.258	1.0057	0.0025824	Blue-light photoreceptor PHR2
		PGSC0003DMG400030359	47.9531	131.815	-1.4588	8.1424e-10	261.547	1.0227	8.396e-08	Probable pyridoxal biosynthesis protein PDX1
		PGSC0003DMG400027745	101.36	242.132	-1.2563	2.5616e-14	523.414	1.1463	5.6357e-19	Triosephosphate isomerase, cytosolic
		PGSC0003DMG400017433	426.08	941.141	-1.1433	1.2286e-47	2369.04	1.3659	1.4849e-117	Glyceraldehyde-3-phosphate dehydrogenase, cytosolic (Fragment)
		PGSC0003DMG400031084	65.7991	143.048	-1.1204	2.3331e-07	804.076	2.5249	7.0431e-100	Glucose-1-phosphate adenylyltransferase small subunit, chloroplastic/amyloplastic
		PGSC0003DMG400021831	27.8381	88.8578	-1.6744	4.294e-08	177.484	1.0322	1.6989e-05	Inositol-3-phosphate synthase OS=Nicotiana tabacum PE=2 SV=1//0
		PGSC0003DMG400025121	24.1292	64.4548	-1.4175	6.9676e-05	214.836	1.771	2.4027e-16	6-phosphogluconate dehydrogenase, decarboxylating 3
		PGSC0003DMG400011752	10.8211	184.998	-4.0956	3.501e-40	458.907	1.3448	3.9995e-22	Cellulose synthase-like protein G1
GO:0016052	Carbohydrate Catabolic process	PGSC0003DMG400030359	47.9531	131.815	-1.4588	8.1424e-10	261.547	1.0227	8.396e-08	Probable pyridoxal biosynthesis protein PDX1
		PGSC0003DMG400027745	101.36	242.132	-1.2563	2.5616e-14	523.414	1.1463	5.6357e-19	Triosephosphate isomerase, cytosolic
		PGSC0003DMG400025121	24.1292	64.4548	-1.4175	6.9676e-05	214.836	1.771	2.4027e-16	6-phosphogluconate dehydrogenase, decarboxylating 3
		PGSC0003DMG400015162	10.0793	38.4637	-1.9321	0.000175	116.136	1.6283	6.867e-08	Probable inactive receptor kinase At2g26730
GO:0016051	Carbohydrate biosynthetic process	PGSC0003DMG400027745	101.36	242.132	-1.2563	2.5616e-14	523.414	1.1463	5.6357e-19	Triosephosphate isomerase, cytosolic
		PGSC0003DMG400031084	65.7991	143.048	-1.1204	2.3331e-07	804.076	2.5249	7.0431e-100	Glucose-1-phosphate adenylyltransferase small subunit, chloroplastic/amyloplastic
		PGSC0003DMG400030359	47.9531	131.815	-1.4588	8.1424e-10	261.547	1.0227	8.396e-08	Probable pyridoxal biosynthesis protein PDX1
		PGSC0003DMG400011752	10.8211	184.998	-4.0956	3.501e-40	458.907	1.3448	3.9995e-22	Cellulose synthase-like protein G1
		PGSC0003DMG400021831	27.8381	88.8578	-1.6744	4.294e-08	177.484	1.0322	1.6989e-05	Inositol-3-phosphate synthase
		PGSC0003DMG400031812	16.0134	54.6936	-1.7721	1.4818e-05	107.258	1.0057	0.0025824	Blue-light photoreceptor PHR2
GO:0009744	Response to sucrose stimulus	PGSC0003DMG400030891	311.848	71.8145	2.1185	4.662e-33	33.7931	-1.0534	0.00085891	Probable galactinol--sucrose galactosyltransferase 6
		PGSC0003DMG400025931	195.39	97.5732	1.0018	9.7344e-07	14.557	-2.7107	1.3051e-15	Guanine nucleotide-binding protein alpha-2 subunit
		PGSC0003DMG400009672	18.0642	60.6201	-1.7467	5.4086e-06	493.06	3.058	5.3731e-76	Outer envelope pore protein 16, chloroplastic
GO:0006970	Response to osmotic stress	PGSC0003DMG400027174	1528.13	158	3.2738	3.3669e-264	68.1861	-1.1783	3.162e-09	Probable protein phosphatase 2C 30
		PGSC0003DMG400011633	314.16	149.555	1.0708	8.4667e-12	52.9092	-1.465	1.1333e-11	Probable WRKY transcription factor 33
		PGSC0003DMG400008011	490.613	112.331	2.1268	3.6213e-52	54.109	-1.0197	1.7466e-05	-//-
		PGSC0003DMG400025931	195.39	97.5732	1.0018	9.7344e-07	14.557	-2.7107	1.3051e-15	Guanine nucleotide-binding protein alpha-2 subunit
		PGSC0003DMG400030359	47.9531	131.815	-1.4588	8.1424e-10	261.547	1.0227	8.396e-08	Probable pyridoxal biosynthesis protein PDX1
		PGSC0003DMG400027745	101.36	242.132	-1.2563	2.5616e-14	523.414	1.1463	5.6357e-19	Triosephosphate isomerase, cytosolic
		PGSC0003DMG400024748	23.6929	145.837	-2.6218	4.1686e-22	312.656	1.1343	3.2363e-11	Histone H2A.1
		PGSC0003DMG400030771	3.2725	37.108	-3.5033	1.3209e-07	220.515	2.6052	1.9933e-28	Alcohol dehydrogenase 2
GO:0009415	Response to water stimulus	PGSC0003DMG400011633	314.16	149.555	1.0708	8.4667e-12	52.9092	-1.465	1.1333e-11	Probable WRKY transcription factor 33
		PGSC0003DMG400025931	195.39	97.5732	1.0018	9.7344e-07	14.557	-2.7107	1.3051e-15	Guanine nucleotide-binding protein alpha-2 subunit
		PGSC0003DMG400021895	73.5658	33.5444	1.133	0.0019267	4.63906	-2.8201	9.0097e-06	Probable WRKY transcription factor 75
		PGSC0003DMG400003530	2333.34	487.169	2.2599	7.9191e-269	57.7882	-3.0415	2.9398e-86	Abscisic acid and environmental stress-inducible protein TAS14
		PGSC0003DMG400008011	490.613	112.331	2.1268	3.6213e-52	54.109	-1.0197	1.7466e-05	-//-
GO:0009414	Response to water deprivation	PGSC0003DMG400021895	73.5658	33.5444	1.133	0.0019267	4.63906	-2.8201	9.0097e-06	Probable WRKY transcription factor 75
		PGSC0003DMG400011633	314.16	149.555	1.0708	8.4667e-12	52.9092	-1.465	1.1333e-11	Probable WRKY transcription factor 33
		PGSC0003DMG400025931	195.39	97.5732	1.0018	9.7344e-07	14.557	-2.7107	1.3051e-15	Guanine nucleotide-binding protein alpha-2 subunit
		PGSC0003DMG400008011	490.613	112.331	2.1268	3.6213e-52	54.109	-1.0197	1.7466e-05	-//-
