# Supplementary material for: Transcriptome Profiling of the Potato (Solanum tuberosum L.) Plant under Drought Stress and Water-Stimulus Conditions
Source: PLoS One. 2015 May 26;10(5):e0128041. doi: 10.1371/journal.pone.0128041 (PMC4444143; doi:10.1371/journal.pone.0128041)
Supplement: S7 Table — (XLS) [file pone.0128041.s008.xls]

## Sheet: Table S7
Table S7 Significantly differentially expressed genes annotated to KEGG pathways.
Gene ID	Readcount DT	Readcount CT	Log2Fold change(DT/CT)	Q-value	Readcount RWT	Log2Fold change(RWT/CT)	Q-value	Blast swiss prot	KEGG
PGSC0003DMG400014487	5038.95	1102.59	2.1922	0	165.566	-2.7013	1.9902e-175	MOUSE RING finger and CHY zinc finger domain-containing protein 1	Ubiquitin mediated proteolysis
PGSC0003DMG400008011	490.613	112.331	2.1268	3.6213e-52	54.109	-1.0197	1.7466e-05	-//-	Plant hormone signal transduction
PGSC0003DMG400030891	311.848	71.8145	2.1185	4.662e-33	33.7931	-1.0534	0.00085891	Probable galactinol--sucrose galactosyltransferase 6	Galactose metabolism
PGSC0003DMG402018475	536.298	149.71	1.8409	8.7188e-47	61.0676	-1.2596	1.4264e-09	Abscisic acid 8&apos;-hydroxylase 1	Carotenoid biosynthesis
PGSC0003DMG400012274	284.184	80.7622	1.8151	2.0845e-24	16.4367	-2.2627	8.5184e-11	UDP-glucose 4-epimerase GEPI48	Galactose metabolism
PGSC0003DMG400017007	147.83	42.4922	1.7987	1.0234e-12	16.3567	-1.3432	0.0032864	Probable nucleolar protein 5-2	Ribosome biogenesis in eukaryotes
Novel05792	64.0101	18.9414	1.7568	1.3021e-05	0	-5.6836	9.1949e-05	Branched-chain-amino-acid aminotransferase 2, chloroplastic	Metabolic pathways
PGSC0003DMG400016769	1070.76	317.975	1.7517	7.6204e-87	152.889	-1.0223	5.3969e-15	Probable WRKY transcription factor 33	Plant-pathogen interaction
PGSC0003DMG400002993	232.609	77.431	1.5869	1.7334e-16	31.3136	-1.272	3.5499e-05	Putative calcium-binding protein CML19	Plant-pathogen interaction
PGSC0003DMG400001960	206.866	70.1876	1.5594	2.5345e-14	22.7954	-1.5884	3.0205e-06	Abscisic acid 8&apos;-hydroxylase 1	Carotenoid biosynthesis
PGSC0003DMG400022894	1288.23	449.751	1.5182	3.2324e-84	95.3806	-2.2033	1.4874e-57	Linoleate 13S-lipoxygenase 3-1, chloroplastic	Metabolic pathways
PGSC0003DMG400028897	141.59	51.4787	1.4597	5.186e-09	20.7158	-1.2791	0.0013645	Beta-carotene hydroxylase 2, chloroplastic (Fragment)	Carotenoid biosynthesis
PGSC0003DMG400025888	138.492	54.2288	1.3527	7.2164e-08	15.5568	-1.7674	1.4365e-05	Methylcrotonoyl-CoA carboxylase beta chain, mitochondrial	Metabolic pathways
PGSC0003DMG401025624	328.69	130.963	1.3276	1.505e-17	63.6271	-1.0073	3.0966e-06	COBRA-like protein 7	Plant hormone signal transduction
PGSC0003DMG402024761	146.041	64.8422	1.1714	1.2759e-06	29.554	-1.0995	0.0011832	Serine/threonine-protein phosphatase PP1	mRNA surveillance pathway
PGSC0003DMG400001441	209.92	94.4744	1.1518	4.7837e-09	45.5507	-1.0183	0.0001159	Cyclic nucleotide-gated ion channel 2	Plant-pathogen interaction
PGSC0003DMG400011633	314.16	149.555	1.0708	8.4667e-12	52.9092	-1.465	1.1333e-11	Probable WRKY transcription factor 33	Plant-pathogen interaction
PGSC0003DMG402026767	215.592	105.514	1.0309	9.7386e-08	37.1924	-1.4703	2.3002e-08	Delta-1-pyrroline-5-carboxylate synthase	Metabolic pathways
PGSC0003DMG400002479	149.226	298.801	-1.0017	1.3165e-12	1165.16	1.9974	9.5551e-106	Alpha-1,4 glucan phosphorylase L-1 isozyme, chloroplastic/amyloplastic	Metabolic pathways
PGSC0003DMG400007707	61.9594	124.881	-1.0112	1.2392e-05	261.227	1.0988	6.7364e-09	60S ribosomal protein L13a-4	Ribosome
PGSC0003DMG400008079	56.9852	115.004	-1.013	3.0392e-05	258.187	1.2008	2.6235e-10	60S ribosomal protein L12	Ribosome
PGSC0003DMG400028127	307.135	635.02	-1.0479	3.0076e-28	1248.47	1.0094	1.929e-35	5-methyltetrahydropteroyltriglutamate--homocysteine methyltransferase	Metabolic pathways
PGSC0003DMG400023359	40.5354	84.597	-1.0614	0.00029578	233.472	1.4987	1.2556e-13	Isopentenyl-diphosphate Delta-isomerase I	Metabolic pathways
PGSC0003DMG402015759	107.687	225.863	-1.0686	1.3655e-10	514.535	1.2219	6.1339e-21	60S ribosomal protein L13a-4	Ribosome
PGSC0003DMG400031084	65.7991	143.048	-1.1204	2.3331e-07	804.076	2.5249	7.0431e-100	Glucose-1-phosphate adenylyltransferase small subunit, chloroplastic/amyloplastic	Metabolic pathways
PGSC0003DMG400012101	121.344	264.52	-1.1243	2.7722e-13	529.052	1.0341	8.0654e-16	60S ribosomal protein L35a-3	Ribosome
PGSC0003DMG400024719	118.203	261.151	-1.1436	1.8927e-13	513.216	1.0088	1.2086e-14	60S ribosomal protein L22-2	Ribosome
PGSC0003DMG400026360	41.9317	92.8475	-1.1468	3.9829e-05	214.036	1.239	4.3523e-09	Ferredoxin-3, chloroplastic	Photosynthesis
PGSC0003DMG400025305	101.142	223.965	-1.1469	1.1904e-11	504.777	1.2065	4.3993e-20	40S ribosomal protein S26-3	Ribosome
PGSC0003DMG400002541	66.41	152.848	-1.2026	1.1921e-08	307.937	1.0446	1.6683e-09	60S ribosomal protein L37-3	Ribosome
PGSC0003DMG400027014	25.0019	57.8312	-1.2098	0.0012161	124.095	1.1356	0.00011585	Probable LL-diaminopimelate aminotransferase, chloroplastic	Metabolic pathways
PGSC0003DMG400027745	101.36	242.132	-1.2563	2.5616e-14	523.414	1.1463	5.6357e-19	Triosephosphate isomerase, cytosolic	Metabolic pathways
PGSC0003DMG400031364	48.084	115.624	-1.2658	3.7315e-07	370.845	1.7155	9.6664e-27	Adenosine kinase 2	Metabolic pathways
PGSC0003DMG400019872	22.0348	53.028	-1.267	0.0013796	107.298	1.0509	0.0014073	5&apos;-adenylylsulfate reductase 3, chloroplastic	Sulfur metabolism
PGSC0003DMG400028271	38.4846	92.77	-1.2694	7.1934e-06	204.158	1.1721	7.1499e-08	60S ribosomal protein L24	Ribosome
Novel04183	34.2958	83.861	-1.29	1.7937e-05	168.686	1.0424	2.4623e-05	60S ribosomal protein L29-1	Ribosome
PGSC0003DMG400004962	109.607	268.626	-1.2933	1.6197e-16	619.914	1.2406	6.5767e-26	Tubulin alpha-3 chain	Phagosome
PGSC0003DMG400016402	163.625	403.385	-1.3018	7.2845e-25	921.173	1.2254	1.3645e-37	Sterol 14-demethylase	Steroid biosynthesis
PGSC0003DMG400033080	51.8801	128.522	-1.3088	2.8994e-08	267.506	1.0917	5.3645e-09	60S ribosomal protein L34	Ribosome
PGSC0003DMG400004696	24.4783	60.6976	-1.3101	0.00034252	145.61	1.2965	8.7965e-07	ATP-citrate synthase beta chain protein 1	Biosynthesis of secondary metabolites
PGSC0003DMG400003368	104.764	265.334	-1.3407	3.4726e-17	623.633	1.267	4.7511e-27	60S ribosomal protein L12	Ribosome
PGSC0003DMG400035337	44.6369	116.979	-1.3899	3.2883e-08	240.471	1.0737	7.1471e-08	60S ribosomal protein L26-1	Ribosome
PGSC0003DMG400014695	52.4037	137.664	-1.3934	1.2999e-09	323.174	1.2653	4.5252e-14	60S ribosomal protein L23	Ribosome
PGSC0003DMG400018180	114.843	304.766	-1.408	4.3312e-21	696.898	1.2273	1.4941e-28	60S ribosomal protein L27a-3	Ribosome
PGSC0003DMG400025121	24.1292	64.4548	-1.4175	6.9676e-05	214.836	1.771	2.4027e-16	6-phosphogluconate dehydrogenase, decarboxylating 3	Metabolic pathways
PGSC0003DMG400030359	47.9531	131.815	-1.4588	8.1424e-10	261.547	1.0227	8.396e-08	Probable pyridoxal biosynthesis protein PDX1	Vitamin B6 metabolism
PGSC0003DMG400023394	21.9476	60.3877	-1.4602	8.735e-05	130.134	1.1418	6.5109e-05	40S ribosomal protein S17	Ribosome
PGSC0003DMG400021927	51.8801	145.062	-1.4834	5.2399e-11	341.97	1.2713	5.3969e-15	40S ribosomal protein S28	Ribosome
PGSC0003DMG400012238	72.0387	205.992	-1.5157	6.51e-16	459.946	1.193	5.9577e-18	Ubiquitin-60S ribosomal protein L40	Ribosome
PGSC0003DMG400029788	21.9912	64.6098	-1.5548	1.6757e-05	192.801	1.6114	1.0757e-12	Farnesyl pyrophosphate synthase 1	Metabolic pathways
PGSC0003DMG400009219	11.9119	36.1396	-1.6012	0.0019455	80.4636	1.1889	0.0021246	Dihydrolipoyllysine-residue acetyltransferase component of pyruvate dehydrogenase complex, mitochondrial
PGSC0003DMG400019764	44.7242	138.671	-1.6325	5.6311e-12	279.623	1.0459	1.1116e-08	60S ribosomal protein L44	Ribosome
PGSC0003DMG400006093	24.4783	76.8113	-1.6498	6.1566e-07	165.886	1.1449	3.3453e-06	Auxin-responsive protein IAA14	Plant hormone signal transduction
PGSC0003DMG400016477	22.733	72.0469	-1.6641	1.3042e-06	229.233	1.7039	2.0114e-16	5&apos;-adenylylsulfate reductase 3, chloroplastic	Sulfur metabolism
PGSC0003DMG400021831	27.8381	88.8578	-1.6744	4.294e-08	177.484	1.0322	1.6989e-05	Inositol-3-phosphate synthase	Metabolic pathways
PGSC0003DMG400002387	12.8282	48.7285	-1.9254	1.6264e-05	133.493	1.488	7.9432e-08	Probable caffeoyl-CoA O-methyltransferase At4g26220	Stilbenoid, diarylheptanoid and gingerol biosynthesis - Solanum lycope
PGSC0003DMG400021550	18.5005	72.6666	-1.9737	3.3746e-08	191.561	1.4325	1.972e-10	Adenosine kinase 2	Metabolic pathways
PGSC0003DMG400012564	6.37047	25.4101	-1.9959	0.0029014	86.7024	1.8048	5.7843e-07	3-hydroxyacyl-[acyl-carrier-protein] dehydratase FabZ	Metabolic pathways
PGSC0003DMG400018641	46.8622	207.27	-2.145	5.1839e-25	560.566	1.4695	2.0059e-31	24-methylenesterol C-methyltransferase 2	Steroid biosynthesis
PGSC0003DMG400015745	59.1668	272.848	-2.2052	6.3079e-34	559.486	1.0701	7.7553e-18	Serine hydroxymethyltransferase 1	Metabolic pathways
PGSC0003DMG400021264	12.9591	65.5007	-2.3375	5.2516e-09	157.688	1.3016	2.2985e-07	Phosphoenolpyruvate carboxylase	Metabolic pathways
PGSC0003DMG400006448	5.84687	41.64	-2.8322	3.9395e-07	92.2612	1.1819	0.00083634	Caffeoyl-CoA O-methyltransferase	Stilbenoid, diarylheptanoid and gingerol biosynthesis - Solanum lycope
PGSC0003DMG400026132	2.8798	25.6812	-3.1567	4.929e-05	62.0674	1.3072	0.0038462	Serine/threonine protein phosphatase 2A 57 kDa regulatory subunit B&apos; iota isoform	mRNA surveillance pathway
PGSC0003DMG400030771	3.2725	37.108	-3.5033	1.3209e-07	220.515	2.6052	1.9933e-28	Alcohol dehydrogenase 2	Metabolic pathways
PGSC0003DMG400031240	0	12.6276	-5.007	0.0019532	43.5911	1.8216	0.0010031	Ubiquitin-conjugating enzyme E2 19	Ubiquitin mediated proteolysis
PGSC0003DMG400005273	0	36.527	-9.7093	1.2648e-06	238.871	2.7433	1.0729e-32	Peroxidase 3	Metabolic pathways
