# Supplementary material for: Transcriptome Profiling of the Potato (Solanum tuberosum L.) Plant under Drought Stress and Water-Stimulus Conditions
Source: PLoS One. 2015 May 26;10(5):e0128041. doi: 10.1371/journal.pone.0128041 (PMC4444143; doi:10.1371/journal.pone.0128041)
Supplement: S8 Table — (XLS) [file pone.0128041.s009.xls]

## Sheet: Table S8
Table S8 Transcription factor (TF) families related to differentially expressed genes in comparison groups.
DT vs. CT					RWT vs. CT					RWT vs. DT
TF family	Number of down-regulation TFs	Number of up-regulation TFs	Total		TF family	Number of down-regulation TFs	Number of up-regulation TFs	Total		TF family	Number of down-regulation TFs	Number of up-regulation TFs	Total
bHLH	81	22	103		ERF	44	44	88		bHLH	69	28	97
ERF	69	34	103		bHLH	35	47	82		ERF	59	31	90
MYB	41	21	62		MYB	32	18	50		C2H2	33	24	57
WRKY	30	24	54		NAC	34	13	47		MYB	35	22	57
C2H2	29	24	53		WRKY	34	11	45		NAC	27	21	48
NAC	34	18	52		bZIP	19	21	40		WRKY	14	32	46
bZIP	26	18	44		HD-ZIP	15	23	38		MYB_related	20	23	43
HD-ZIP	29	14	43		C2H2	17	20	37		HD-ZIP	31	11	42
MYB_related	22	18	40		MYB_related	18	16	34		bZIP	23	18	41
GRAS	19	14	33		GATA	7	22	29		GRAS	20	19	39
G2-like	27	6	33		G2-like	18	11	29		GATA	25	9	34
Dof	20	8	28		GRAS	12	15	27		C3H	24	9	33
LBD	22	4	26		C3H	5	21	26		G2-like	20	8	28
GATA	18	8	26		B3	10	10	20		TCP	19	7	26
C3H	14	11	25		TCP	5	14	19		Dof	20	6	26
HSF	15	7	22		HSF	11	8	19		B3	14	11	25
TCP	14	7	21		Dof	6	10	16		LBD	18	3	21
Trihelix	15	3	18		TALE	8	7	15		SBP	12	5	17
M-type	7	9	16		ARF	5	10	15		TALE	10	7	17
B3	9	7	16		LBD	9	6	15		Trihelix	10	6	16
AP2	14	2	16		MIKC	7	8	15		ARF	9	7	16
SBP	13	2	15		SBP	6	8	14		HSF	11	5	16
MIKC	9	6	15		Trihelix	6	5	11		MIKC	11	5	16
ARF	9	5	14		AP2	7	3	10		M-type	9	6	15
TALE	8	5	13		NF-YB	5	5	10		AP2	9	4	13
NF-YB	9	1	10		CO-like	8	1	9		NF-YB	8	5	13
ZF-HD	8	2	10		M-type	3	6	9		ZF-HD	10	2	12
Nin-like	6	3	9		NF-YA	3	5	8		GeBP	9	1	10
NF-YA	2	7	9		ZF-HD	1	6	7		CO-like	4	5	9
EIL	4	4	8		DBB	2	5	7		NF-YA	4	5	9
CO-like	6	2	8		Nin-like	6	0	6		Nin-like	1	6	7
E2F/DP	6	2	8		GeBP	2	4	6		NF-YC	4	2	6
YABBY	5	2	7		EIL	2	4	6		DBB	4	2	6
GeBP	5	2	7		E2F/DP	3	2	5		YABBY	3	3	6
ARR-B	5	2	7		BES1	3	2	5		BES1	4	2	6
BES1	5	1	6		BBR-BPC	0	5	5		BBR-BPC	3	3	6
NF-YC	3	2	5		GRF	3	1	4		EIL	4	2	6
GRF	4	0	4		ARR-B	3	1	4		HB-other	6	0	6
BBR-BPC	3	1	4		S1Fa-like	0	4	4		ARR-B	3	2	5
DBB	2	2	4		HB-other	4	0	4		E2F/DP	4	1	5
S1Fa-like	3	1	4		NF-YC	1	3	4		GRF	4	0	4
LSD	4	0	4		LSD	1	3	4		SRS	4	0	4
SRS	3	0	3		YABBY	1	2	3		S1Fa-like	3	0	3
HB-other	2	1	3		CPP	0	3	3		LSD	3	0	3
NF-X1	0	2	2		Whirly	0	2	2		CPP	3	0	3
WOX	2	0	2		VOZ	1	1	2		WOX	2	0	2
RAV	1	0	1		SRS	0	2	2		FAR1	2	0	2
CPP	0	1	1		NF-X1	0	2	2		VOZ	2	0	2
VOZ	1	0	1		RAV	1	0	1		Whirly	1	1	2
LFY	0	1	1		LFY	0	1	1		RAV	1	0	1
Total	683	336	1019		HB-PHD	1	0	1		HB-PHD	0	1	1
					FAR1	0	1	1		Total	648	370	1018
					Total	424	442	866
